# Supplementary material for: Comparison of Risk Factors for Cholangiocarcinoma and Hepatocellular Carcinoma: A Prospective Cohort Study in Korean Adults
Source: Cancers (Basel). 2022 Mar 28;14(7):1709. doi: 10.3390/cancers14071709 (PMC8997058; doi:10.3390/cancers14071709)
Supplement: Supplementary file 1 [file cancers-14-01709-s001.zip]

Archive with 1 entries (1 files):
- cancers-1614374-supplementary.pdf
